# Supplementary material for: Concomitant Administration of Psychotropic and Prostate Cancer Drugs: A Pharmacoepidemiologic Study Using Drug–Drug Interaction Databases
Source: Biomedicines. 2024 Sep 1;12(9):1971. doi: 10.3390/biomedicines12091971 (PMC11429183; doi:10.3390/biomedicines12091971)
Supplement: Supplementary file 1 [file biomedicines-12-01971-s001.zip]

Archive with 1 entries (1 files):
- biomedicines-3128798-supplementary.xlsx
