# Supplementary material for: Concomitant Administration of Psychotropic and Prostate Cancer Drugs: A Pharmacoepidemiologic Study Using Drug–Drug Interaction Databases
Source: Biomedicines. 2024 Sep 1;12(9):1971. doi: 10.3390/biomedicines12091971 (PMC11429183; doi:10.3390/biomedicines12091971)
Supplement: Supplementary file 1 [file biomedicines-12-01971-s001.zip › biomedicines-3128798-supplementary.xlsx]

## Sheet: LHRH agonists-Psychotropics
	Goserelin			Triptorelin			Leuprolide
ANTIDEPRESSANTS	Lexicomp	drugs.com	Medscape	Lexicomp	drugs.com	Medscape	Lexicomp	drugs.com	Medscape
MAOI antidepressants
Iproniazide	N/A
Phenelzine	No reported drug interactions
Tranylcypromine	No reported drug interactions
Isocarboxazid	No reported drug interactions
Clorgilline	No reported drug interactions
Moclobemide	No interaction	N/A	N/A	No interaction	N/A	N/A	No interaction	N/A	N/A
TCA antidepressants
Amitriptyline	No interaction	QT prolongation	No interaction	No interaction	QT prolongation	No interaction	No interaction	QT prolongation	No interaction
Imipramine	QT prolongation	QT prolongation	No interaction	QT prolongation	QT prolongation	No interaction	QT prolongation	QT prolongation	No interaction
Trimipramine	No interaction	QT prolongation	No interaction	No interaction	QT prolongation	No interaction	No interaction	QT prolongation	No interaction
Clomipramine	QT prolongation	QT prolongation	No interaction	Lowers effect	QT prolongation	No interaction	QT prolongation	QT prolongation	No interaction
Nortriptiline	No interaction	QT prolongation	No interaction	No interaction	QT prolongation	No interaction	No interaction	QT prolongation	No interaction
Desipramine	No interaction	QT prolongation	QT prolongation	No interaction	QT prolongation	No interaction	No interaction	QT prolongation	No interaction
Tianeptine	No interaction	N/A	N/A	No interaction	N/A	N/A	No interaction	N/A	N/A
Maprotiline	No interaction	QT prolongation	No interaction	No interaction	QT prolongation	No interaction	No interaction	QT prolongation	No interaction
SSRI antidepressants
Fluoxetine	No interaction	QT prolongation	QT prolongation	No interaction	QT prolongation	QT prolongation	No interaction	QT prolongation	QT prolongation
Fluvoxamine	No reported drug interactions
Paroxetine	No reported drug interactions
Sertraline	No interaction	QT prolongation	QT prolongation	No interaction	QT prolongation	QT prolongation	No interaction	QT prolongation	QT prolongation
Citalopram	QT prolongation	QT prolongation	QT prolongation	QT prolongation	QT prolongation	QT prolongation	QT prolongation	QT prolongation	QT prolongation
Escitalopram	QT prolongation	QT prolongation	QT prolongation	QT prolongation	QT prolongation	QT prolongation	QT prolongation	QT prolongation	QT prolongation
NSRI antidepressants
Venlafaxine	No interaction	QT prolongation	No interaction	No interaction	QT prolongation	No interaction	No interaction	QT prolongation	No interaction
Duloxetine	No reported drug interactions
Milnacipran	No reported drug interactions
Levomilnacipran	No reported drug interactions
Desvenlafaxine	No reported drug interactions
NDRI antidepressants
Bupropion	No reported drug interactions
AASRI antidepressants
Mirtazapine	No interaction	QT prolongation	QT prolongation	No interaction	QT prolongation	QT prolongation	No interaction	QT prolongation	QT prolongation
Mianserin	No interaction	N/A	No interaction	No interaction	N/A	No interaction	No interaction	N/A	No interaction
SNRI antidepressants
Reboxetine	No interaction	N/A	N/A	No interaction	N/A	N/A	No interaction	N/A	N/A
Viloxazine	No reported drug interactions
SARI antidepressants
Trazodone	No interaction	QT prolongation	QT prolongation	No interaction	QT prolongation	QT prolongation	No interaction	QT prolongation	QT prolongation
Nefazodone	No reported drug interactions
SSM antidepressants
Vilazodone	No reported drug interactions
Vortioxetine	No reported drug interactions
MASSA antidepressants
Agomelatine	No interaction	N/A	N/A	No interaction	N/A	N/A	No interaction	N/A	N/A
NMDA antagonist antidepressants
Esketamine	No reported drug interactions
ANTIPSYCHOTICS
Phenotiazines
Chlorpromazine	QT prolongation	QT prolongation	QT prolongation	Lowers effect	QT prolongation	QT prolongation	QT prolongation	QT prolongation	QT prolongation
Levomepromazine (methotrimeprazine)	No interaction	QT prolongation	N/A	No interaction	QT prolongation	N/A	No interaction	QT prolongation	N/A
Promazine	No interaction	QT prolongation	No interaction	No interaction	QT prolongation	No interaction	No interaction	QT prolongation	No interaction
Triflupromazine	N/A	QT prolongation	N/A	N/A	QT prolongation	N/A	N/A	QT prolongation	N/A
Mesoridazine	N/A	QT prolongation	N/A	N/A	QT prolongation	N/A	N/A	QT prolongation	N/A
Thioridazine	QT prolongation	QT prolongation	QT prolongation	QT prolongation	QT prolongation	QT prolongation	QT prolongation	QT prolongation	QT prolongation
Fluphenazine	No interaction	QT prolongation	No interaction	Lowers effect	QT prolongation	No interaction	No interaction	QT prolongation	No interaction
Perphenazine	No interaction	QT prolongation	No interaction	Lowers effect	QT prolongation	No interaction	No interaction	QT prolongation	No interaction
Proclorpherazine	No interaction	QT prolongation	No interaction	No interaction	QT prolongation	No interaction	No interaction	QT prolongation	No interaction
Trifluoperazine	No interaction	QT prolongation	No interaction	Lowers effect	QT prolongation	No interaction	No interaction	QT prolongation	No interaction
Thioxanthenes
Chlorprothixene	No interaction	N/A	N/A	No interaction	N/A	N/A	No interaction	N/A	N/A
Clopenthixol	N/A
Flupentixol	QT prolongation	N/A	N/A	QT prolongation	N/A	N/A	QT prolongation	N/A	N/A
Thiothixene	No interaction	No interaction	No interaction	Lowers effect	No interaction	No interaction	No interaction	No interaction	No interaction
Zuclopenthixol	No interaction	N/A	N/A	No interaction	N/A	N/A	No interaction	N/A	N/A
Butyrophenones
Haloperidol	QT prolongation	QT prolongation	QT prolongation	Lowers effect	QT prolongation	QT prolongation	QT prolongation	QT prolongation	QT prolongation
Droperidol	QT prolongation	QT prolongation	QT prolongation	QT prolongation	QT prolongation	QT prolongation	QT prolongation	QT prolongation	QT prolongation
Benperidol	No interaction	N/A	No interaction	No interaction	N/A	No interaction	No interaction	N/A	No interaction
Bromperidol	No interaction	N/A	N/A	No interaction	N/A	N/A	No interaction	N/A	N/A
Moperone	N/A
Pipamperone	No interaction	N/A	N/A	No interaction	N/A	N/A	No interaction	N/A	N/A
Spiperone	N/A
Timiperone	N/A
Trifluperidol	N/A
Melperone	N/A
Lumateperone	No reported drug interactions
Diphenylbutylpiperidines
Fluspirilene	N/A
Penfluridol	N/A
Pimozide	QT prolongation	QT prolongation	QT prolongation	Lowers effect	QT prolongation	QT prolongation	QT prolongation	QT prolongation	QT prolongation
Benzamides
Amisulpride	QT prolongation	QT prolongation	QT prolongation	QT prolongation	QT prolongation	QT prolongation	QT prolongation	QT prolongation	QT prolongation
Levosulpiride	No interaction	N/A	N/A	No interaction	N/A	N/A	No interaction	N/A	N/A
Nemonapride	N/A
Sulpiride	No interaction	N/A	No interaction	No interaction	N/A	No interaction	No interaction	N/A	No interaction
Sultopride	N/A	N/A	No interaction	N/A	N/A	No interaction	N/A	N/A	No interaction
Tiapride	N/A
Tricyclics
Carpipramine	N/A
Clocapramine	N/A
Loxapine	No interaction	No interaction	No interaction	Lowers effect	No interaction	No interaction	No interaction	No interaction	No interaction
Clozapine	QT prolongation	QT prolongation	QT prolongation	QT prolongation	QT prolongation	QT prolongation	QT prolongation	QT prolongation	QT prolongation
Asenapine	No interaction	QT prolongation	QT prolongation	Lowers effect	QT prolongation	QT prolongation	No interaction	QT prolongation	QT prolongation
Olanzapine	QT prolongation	QT prolongation	QT prolongation	QT prolongation	QT prolongation	QT prolongation	QT prolongation	QT prolongation	QT prolongation
Quetiapine	QT prolongation	QT prolongation	QT prolongation	QT prolongation	QT prolongation	QT prolongation	QT prolongation	QT prolongation	QT prolongation
Zotepine	N/A	N/A	No interaction	N/A	N/A	No interaction	N/A	N/A	No interaction
Benzisoxazoles/ Benzisothiazoles
Iloperidone	N/A	QT prolongation	QT prolongation	N/A	QT prolongation	QT prolongation	N/A	QT prolongation	QT prolongation
Lurasidone	No reported drug interactions
Paliperidone	No interaction	QT prolongation	QT prolongation	Lowers effect	QT prolongation	QT prolongation	No interaction	QT prolongation	QT prolongation
Risperidone	QT prolongation	QT prolongation	No interaction	Lowers effect	QT prolongation	No interaction	QT prolongation	QT prolongation	No interaction
Ziprasidone	QT prolongation	QT prolongation	QT prolongation	QT prolongation	QT prolongation	QT prolongation	QT prolongation	QT prolongation	QT prolongation
Perospirone	N/A
Phenylpiperazines/ quinolones
Aripiprazole	No interaction	QT prolongation	QT prolongation	No interaction	QT prolongation	QT prolongation	No interaction	QT prolongation	QT prolongation
Brexpiprazole	No reported drug interactions
Cariprazine	No reported drug interactions
Others
Blonanserin	No interaction	N/A	N/A	No interaction	N/A	N/A	No interaction	N/A	N/A
Pimavanserin	No interaction	QT prolongation	No interaction	No interaction	QT prolongation	No interaction	No interaction	QT prolongation	No interaction
Sertindole	QT prolongation	N/A	No interaction	QT prolongation	N/A	No interaction	QT prolongation	N/A	No interaction
HYPNOTICS/SEDATIVES AND ANXIOLYTICS
Benzodiazepines
Bromazepam	No interaction	N/A	N/A	No interaction	N/A	N/A	No interaction	N/A	N/A
Chlordiazepoxide	No reported drug interactions
Cinolazepam	N/A
Clonazepam	No reported drug interactions
Clorazepate	No reported drug interactions
Diazepam	No reported drug interactions
Flunitrazepam	No interaction	N/A	N/A	No interaction	N/A	N/A	No interaction	N/A	N/A
Loflazepate	No interaction	N/A	N/A	No interaction	N/A	N/A	No interaction	N/A	N/A
Lorazepam	No reported drug interactions
Medazepam	N/A
Nitrazepam	No interaction	N/A	N/A	No interaction	N/A	N/A	No interaction	N/A	N/A
Oxazepam	No reported drug interactions
Prazepam	No interaction	N/A	N/A	No interaction	N/A	N/A	No interaction	N/A	N/A
Quazepam	No reported drug interactions
Temazepam	No reported drug interactions
Alprazolam	No reported drug interactions
Triazolam	No reported drug interactions
Midazolam	No reported drug interactions
Z hypnotics
Zolpidem	No reported drug interactions
Zopiclone	No interaction	N/A	N/A	No interaction	N/A	N/A	No interaction	N/A	N/A
Eszopiclone	No reported drug interactions
Zaleplon	No reported drug interactions
Orexin antagonists
Suvorexant	No reported drug interactions
Daridorexant	No reported drug interactions
Lemborexant	No reported drug interactions
Melatonin agonists
Ramelteon	No reported drug interactions
Tasimelteon	No reported drug interactions
Barbiturates
Amobarbital	No reported drug interactions
Butalbital	No reported drug interactions
Cyclobarbital	N/A
Pentobarbital	No reported drug interactions
Phenobarbital	No reported drug interactions
Secobarbital	No reported drug interactions
Thiopental	No interaction	No interaction	N/A	No interaction	No interaction	N/A	No interaction	No interaction	N/A
Azapirones
Buspirone	No reported drug interactions
Gabapentinoids
Gabapentin	No reported drug interactions
Pregabalin	No reported drug interactions
Phenibut	N/A
Baclofen	No reported drug interactions
MOOD STABILIZERS
Lithium	No interaction	QT prolongation	QT prolongation	No interaction	QT prolongation	QT prolongation	No interaction	QT prolongation	QT prolongation
Carbamazepine	No reported drug interactions
Valproic acid	No reported drug interactions
Lamotrigine	No reported drug interactions
Topiramate	No reported drug interactions
STIMULANTS
Atomoxetine	No interaction	QT prolongation	QT prolongation	No interaction	QT prolongation	QT prolongation	No interaction	QT prolongation	QT prolongation
Modafinil	No reported drug interactions
Armodafinil	No reported drug interactions
Methylphenidate	No reported drug interactions
Dexmethylphenidate	No reported drug interactions
Serdexmethylphenidate	No reported drug interactions
Amphetamine	No reported drug interactions
Levoamphetamine	N/A
Dextroamphetamine	No reported drug interactions
Lisdexamfetamine	No interaction	QT prolongation	No interaction	No interaction	QT prolongation	No interaction	No interaction	QT prolongation	No interaction
Methamphetamine	No reported drug interactions

## Sheet: ARPIs-Psychotropics
	Abiraterone			Enzalutamide			Apalutamide			Darolutamide			Bicalutamide
ANTIDEPRESSANTS	Lexicomp	drugs.com	Medscape	Lexicomp	drugs.com	Medscape	Lexicomp	drugs.com	Medscape	Lexicomp	drugs.com	Medscape	Lexicomp	drugs.com	Medscape
MAOI antidepressants
Iproniazide	N/A
Phenelzine	No reported drug interactions
Tranylcypromine	No reported drug interactions
Isocarboxazid	No reported drug interactions
Clorgilline	N/A
Moclobemide	No interaction	N/A	N/A	No interaction	N/A	N/A	No interaction	N/A	N/A	No interaction	N/A	N/A	No interaction	N/A	N/A
TCA antidepressants
Amitriptyline	CYP2D6 inhibition	QT prolongation	CYP2D6 inhibition	No interaction	QT prolongation	No interaction	No interaction	QT prolongation	No interaction	No interaction	QT prolongation	No interaction	No interaction	QT prolongation	No interaction
Imipramine	CYP2D6 inhibition	CYP2D6 inhibition	CYP2D6 inhibition	No interaction	QT prolongation	No interaction	No interaction	QT prolongation	CYP2C19 induction	No interaction	QT prolongation	No interaction	No interaction	QT prolongation	No interaction
Trimipramine	CYP2D6 inhibition	CYP2D6 inhibition	CYP2D6 inhibition	No interaction	QT prolongation	No interaction	No interaction	QT prolongation	CYP2C19 induction	No interaction	QT prolongation	No interaction	No interaction	QT prolongation	No interaction
Clomipramine	CYP2D6 inhibition	CYP2D6 inhibition	CYP2D6 inhibition	No interaction	QT prolongation	No interaction	No interaction	QT prolongation	CYP2C19 induction	No interaction	QT prolongation	No interaction	No interaction	QT prolongation	No interaction
Nortriptiline	CYP2D6 inhibition	CYP2D6 inhibition	CYP2D6 inhibition	No interaction	QT prolongation	No interaction	No interaction	QT prolongation	No interaction	No interaction	QT prolongation	No interaction	No interaction	QT prolongation	No interaction
Desipramine	CYP2D6 inhibition	CYP2D6 inhibition	CYP2D6 inhibition	No interaction	QT prolongation	No interaction	No interaction	QT prolongation	No interaction	No interaction			No interaction	QT prolongation	No interaction
Tianeptine	No interaction	N/A	N/A	No interaction	N/A	N/A	No interaction	N/A	N/A	No interaction	N/A	N/A	No interaction	N/A	N/A
Maprotiline	No interaction	CYP2D6 inhibition	CYP2D6 inhibition	No interaction	QT prolongation	No interaction	No interaction	QT prolongation	No interaction	No interaction			No interaction	QT prolongation	No interaction
SSRI antidepressants
Fluoxetine	No interaction	CYP2D6 inhibition	CYP2D6 inhibition	No interaction	QT prolongation	No interaction	No interaction	QT prolongation	CYP2C9 induction	No interaction	QT prolongation	No interaction	No interaction	QT prolongation	No interaction
Fluvoxamine	CYP2D6 inhibition	CYP2D6 inhibition	CYP2D6 inhibition	No interaction	CYP3A4 inhibition	No interaction	No interaction			No interaction	CYP3A4 inhibition	No interaction	No interaction
Paroxetine	CYP2D6 inhibition	CYP2D6 inhibition	CYP2D6 inhibition	No interaction			No interaction			No interaction			No interaction
Sertraline	No interaction	QT prolongation	CYP2D6 inhibition	CYP3A4 induction	QT prolongation	No interaction	CYP3A4 induction	QT prolongation	CYP2C19 induction	No interaction	QT prolongation	No interaction	No interaction	QT prolongation	No interaction
Citalopram	No interaction	QT prolongation	CYP2D6 inhibition	CYP3A4 induction	QT prolongation	CYP3A4 induction	CYP3A4 induction	QT prolongation	CYP2C19 induction	No interaction			No interaction	QT prolongation	No interaction
Escitalopram	No interaction	QT prolongation	No interaction	CYP3A4 induction	QT prolongation	CYP3A4 induction	CYP3A4 induction	QT prolongation	CYP2C19 induction	No interaction			No interaction	QT prolongation	No interaction
NSRI antidepressants
Venlafaxine	CYP2D6 inhibition	No interaction	CYP2D6 inhibition	No interaction	QT prolongation	No interaction	No interaction	QT prolongation	CYP3A4 induction	No interaction	QT prolongation	No interaction	No interaction	CYP3A4 inhibition	No interaction
Duloxetine	CYP2D6 inhibition	CYP2D6 inhibition	CYP2D6 inhibition	No reported drug interactions
Milnacipran	No reported drug interactions
Levomilnacipran	No interaction			CYP3A4 induction	No interaction	No interaction	CYP3A4 induction	No interaction	CYP3A4 induction	No interaction			No interaction
Desvenlafaxine	No reported drug interactions
NDRI antidepressants
Bupropion	No interaction			No interaction	Increase seizures	No interaction	No interaction	Increase seizures	No interaction	No interaction			No interaction
AASRI antidepressants
Mirtazapine	No interaction	QT prolongation	CYP2D6 inhibition	CYP3A4 induction	CYP3A4 induction	CYP3A4 induction	CYP3A4 induction	CYP3A4 induction	CYP3A4 induction	No interaction	QT prolongation	No interaction	No interaction	QT prolongation	No interaction
Mianserin	No interaction	N/A	No interaction	CYP3A4 induction	N/A	No interaction	CYP3A4 induction	N/A	No interaction	No interaction	N/A	No interaction	No interaction	N/A	No interaction
SNRI antidepressants
Reboxetine	No interaction	N/A	N/A	CYP3A4 induction	N/A	N/A	CYP3A4 induction	N/A	N/A	No interaction	N/A	N/A	No interaction	N/A	N/A
Viloxazine	No interaction			No interaction			No interaction			No interaction	CYP3A4 inhibition	No interaction	No interaction
SARI antidepressants
Trazodone	CYP2D6 inhibition	CYP2D6 inhibition	No interaction	CYP3A4 induction	QT prolongation	CYP3A4 induction	CYP3A4 induction	QT prolongation	CYP3A4 induction	No interaction	QT prolongation	No interaction	No interaction	QT prolongation	No interaction
Nefazodone	CYP3A4 inhibition	CYP3A4 inhibition	No interaction	CYP3A4 inhibition	CYP3A4 inhibition	CYP3A4 inhibition	No interaction	No interaction	CYP3A4 inhibition	No interaction	CYP3A4 inhibition	No interaction	No interaction
SSM antidepressants
Vilazodone	No interaction			CYP3A4 induction	CYP3A4 induction	CYP3A4 induction	CYP3A4 induction	CYP3A4 induction	CYP3A4 induction	No interaction			No interaction
Vortioxetine	CYP2D6 inhibition	CYP2D6 inhibition	No interaction	CYP3A4 induction	CYP2D6 induction	CYP3A4 induction	CYP3A4 induction	CYP2D6 induction	CYP3A4 induction	No interaction			No interaction
MASSA antidepressants
Agomelatine	No interaction	N/A	N/A	No interaction	N/A	N/A	No interaction	N/A	N/A	No interaction	N/A	N/A	No interaction	N/A	N/A
NMDA antagonist antidepressants
Esketamine	No reported drug interactions
ANTIPSYCHOTICS
Phenotiazines
Chlorpromazine	No interaction	CYP2D6 inhibition	CYP2D6 inhibition	No interaction	QT prolongation	No interaction	No interaction	QT prolongation	No interaction	No interaction	QT prolongation	No interaction	No interaction	QT prolongation	No interaction
Levomepromazine (methotrimeprazine)	No interaction	CYP2D6 inhibition	N/A	No interaction	QT prolongation	N/A	No interaction	QT prolongation	N/A	No interaction	QT prolongation	N/A	No interaction	QT prolongation	N/A
Promazine	No interaction			No interaction	QT prolongation	No interaction	No interaction	QT prolongation	No interaction	No interaction			No interaction	QT prolongation	No interaction
Triflupromazine	N/A	No interaction	N/A	N/A	QT prolongation	N/A	N/A	QT prolongation	N/A	N/A	No interaction	N/A	N/A	QT prolongation	N/A
Mesoridazine	N/A	QT prolongation	N/A	N/A	QT prolongation	N/A	N/A	QT prolongation	N/A	N/A	No interaction	N/A	N/A	QT prolongation	N/A
Thioridazine	CYP2D6 inhibition	CYP2D6 inhibition	CYP2D6 inhibition	No interaction	QT prolongation	No interaction	No interaction	QT prolongation	No interaction	No interaction			No interaction	QT prolongation	No interaction
Fluphenazine	No interaction	CYP2D6 inhibition	CYP2D6 inhibition	No interaction	QT prolongation	No interaction	No interaction	QT prolongation	No interaction	No interaction	QT prolongation	No interaction	No interaction	QT prolongation	No interaction
Perphenazine	CYP2D6 inhibition	CYP2D6 inhibition	CYP2D6 inhibition	No interaction	QT prolongation	No interaction	No interaction	QT prolongation	No interaction	No interaction			No interaction	QT prolongation	No interaction
Proclorpherazine	No interaction			No interaction	QT prolongation	No interaction	No interaction	QT prolongation	No interaction	No interaction	QT prolongation	No interaction	No interaction	QT prolongation	No interaction
Trifluoperazine	No interaction			No interaction	QT prolongation	No interaction	No interaction	QT prolongation	No interaction	No interaction	QT prolongation	No interaction	No interaction	QT prolongation	No interaction
Thioxanthenes
Chlorprothixene	No interaction	N/A	N/A	No interaction	N/A	N/A	No interaction	N/A	N/A	No interaction	N/A	N/A	No interaction	N/A	N/A
Clopenthixol	N/A
Flupentixol	No interaction	N/A	N/A	No interaction	N/A	N/A	No interaction	N/A	N/A	No interaction	N/A	N/A	No interaction	N/A	N/A
Thiothixene	No reported drug interactions
Zuclopenthixol	CYP2D6 inhibition	N/A	N/A	CYP3A4 induction	N/A	N/A	CYP3A4 induction	N/A	N/A	No interaction	N/A	N/A	No interaction	N/A	N/A
Butyrophenones
Haloperidol	CYP2D6 inhibition	QT prolongation	CYP2D6 inhibition	CYP3A4 induction	QT prolongation	CYP3A4 induction	CYP3A4 induction	QT prolongation	CYP3A4 induction	No interaction			No interaction	QT prolongation	No interaction
Droperidol	No interaction	QT prolongation	No interaction	No interaction	QT prolongation	No interaction	No interaction	QT prolongation	No interaction	No interaction			No interaction	QT prolongation	No interaction
Benperidol	No interaction	N/A	No interaction	CYP3A4 induction	N/A	No interaction	CYP3A4 induction	N/A	No interaction	No interaction	N/A	No interaction	No interaction	N/A	No interaction
Bromperidol	No interaction	N/A	N/A	CYP3A4 induction	N/A	N/A	CYP3A4 induction	N/A	N/A	No interaction	N/A	N/A	No interaction	N/A	N/A
Moperone	N/A
Pipamperone	No interaction	N/A	N/A	No interaction	N/A	N/A	No interaction	N/A	N/A	No interaction	N/A	N/A	No interaction	N/A	N/A
Spiperone	N/A
Timiperone	N/A
Trifluperidol	N/A
Melperone	N/A
Lumateperone	No interaction			CYP3A4 induction	CYP3A4 induction	CYP3A4 induction	CYP3A4 induction	CYP3A4 induction	CYP3A4 induction	No interaction			No interaction	CYP3A4 inhibition	CYP3A4 inhibition
Diphenylbutylpiperidines
Fluspirilene	N/A
Penfluridol	N/A
Pimozide	CYP2D6 inhibition	QT prolongation	No interaction	No interaction	QT prolongation	CYP3A4 induction	No interaction	QT prolongation	CYP3A4 induction	No interaction			CYP3A4 inhibition	QT prolongation	No interaction
Benzamides
Amisulpride	No interaction	QT prolongation	No interaction	No interaction	QT prolongation	No interaction	No interaction	QT prolongation	No interaction	No interaction			No interaction	QT prolongation	No interaction
Levosulpiride	No interaction	N/A	N/A	No interaction	N/A	N/A	No interaction	N/A	N/A	No interaction	N/A	N/A	No interaction	N/A	N/A
Nemonapride	N/A
Sulpiride	No interaction	N/A	No interaction	No interaction	N/A	No interaction	No interaction	N/A	No interaction	No interaction	N/A	No interaction	No interaction	N/A	No interaction
Sultopride	N/A	N/A	No interaction	N/A	N/A	No interaction	N/A	N/A	No interaction	N/A	N/A	No interaction	N/A	N/A	No interaction
Tiapride	N/A
Tricyclics
Carpipramine	N/A
Clocapramine	N/A
Loxapine	No reported drug interactions
Clozapine	CYP2D6 inhibition	QT prolongation	No interaction	CYP3A4 induction	QT prolongation	No interaction	CYP3A4 induction	QT prolongation	No interaction	CYP3A4 induction	No interaction	No interaction	No interaction	QT prolongation	No interaction
Asenapine	No interaction	QT prolongation	No interaction	No interaction	QT prolongation	No interaction	No interaction	QT prolongation	No interaction	No interaction	QT prolongation	No interaction	No interaction	QT prolongation	No interaction
Olanzapine	No interaction	QT prolongation	No interaction	No interaction	QT prolongation	No interaction	No interaction	QT prolongation	No interaction	No interaction	No interaction	No interaction	No interaction	QT prolongation	No interaction
Quetiapine	No interaction	QT prolongation	No interaction	CYP3A4 induction	CYP3A4 induction	CYP3A4 induction	CYP3A4 induction	CYP3A4 induction	CYP3A4 induction	No interaction	QT prolongation	No interaction	No interaction	CYP3A4 inhibition	No interaction
Zotepine	N/A	N/A	No interaction	N/A	N/A	No interaction	N/A	N/A	No interaction	N/A	N/A	No interaction	N/A	N/A	No interaction
Benzisoxazoles/ Benzisothiazoles
Iloperidone	N/A	QT prolongation	CYP2D6 inhibition	N/A	QT prolongation	No interaction	N/A	QT prolongation	No interaction	N/A	No interaction	No interaction	N/A	QT prolongation	No interaction
Lurasidone	No interaction	CYP2D6 inhibition	No interaction	CYP3A4 induction	CYP3A4 induction	CYP3A4 induction	CYP3A4 induction	CYP3A4 induction	CYP3A4 induction	No interaction	BCRP inhibition	No interaction	No interaction	CYP3A4 inhibition	No interaction
Paliperidone	No interaction	QT prolongation	No interaction	CYP3A4 induction	QT prolongation	No interaction	CYP3A4 induction	CYP3A4 induction	No interaction	No interaction	QT prolongation	No interaction	No interaction	QT prolongation	No interaction
Risperidone	CYP2D6 inhibition	CYP2D6 inhibition	CYP2D6 inhibition	CYP3A4 induction	CYP3A4 induction	No interaction	CYP3A4 induction	CYP3A4 induction	No interaction	No interaction	QT prolongation	No interaction	No interaction	QT prolongation	No interaction
Ziprasidone	No interaction	QT prolongation	No interaction	CYP3A4 induction	QT prolongation	No interaction	CYP3A4 induction	QT prolongation	No interaction	No interaction			No interaction	QT prolongation	No interaction
Perospirone	N/A
Phenylpiperazines/ quinolones
Aripiprazole	CYP2D6 inhibition	QT prolongation	CYP2D6 inhibition	CYP3A4 induction	CYP3A4 induction	CYP3A4 induction	CYP3A4 induction	CYP3A4 induction	CYP3A4 induction	No interaction			CYP3A4 inhibition	QT prolongation	No interaction
Brexpiprazole	CYP2D6 inhibition	CYP2D6 inhibition	No interaction	CYP3A4 induction	CYP3A4 induction	CYP3A4 induction	CYP3A4 induction	CYP3A4 induction	CYP3A4 induction	No interaction			No interaction	No interaction	CYP3A4 inhibition
Cariprazine	No interaction	CYP2D6 inhibition	No interaction	CYP3A4 induction	CYP3A4 induction	CYP3A4 induction	CYP3A4 induction	CYP3A4 induction	CYP3A4 induction	No interaction			No interaction	CYP3A4 inhibition	No interaction
Others
Blonanserin	No interaction	N/A	N/A	CYP3A4 induction	N/A	N/A	CYP3A4 induction	N/A	N/A	No interaction	N/A	N/A	No interaction	N/A	N/A
Pimavanserin	No interaction	QT prolongation	No interaction	CYP3A4 induction	QT prolongation	CYP3A4 induction	CYP3A4 induction	QT prolongation	CYP3A4 induction	No interaction			No interaction	QT prolongation	No interaction
Sertindole	CYP2D6 inhibition	N/A	No interaction	CYP3A4 induction	N/A	No interaction	CYP3A4 induction	N/A	No interaction	No interaction			No interaction	N/A	No interaction
HYPNOTICS/SEDATIVES AND ANXIOLYTICS
Benzodiazepines
Bromazepam	No interaction	N/A	N/A	No interaction	N/A	N/A	No interaction	N/A	N/A	No interaction	N/A	N/A	No interaction	N/A	N/A
Chlordiazepoxide	No interaction	No interaction	CYP2D6 inhibition	No interaction	No interaction	CYP3A4 induction	No interaction	No interaction	CYP3A4 induction	No interaction			No interaction
Cinolazepam	N/A
Clonazepam	No interaction			CYP3A4 induction	CYP3A4 induction	CYP3A4 induction	CYP3A4 induction	CYP3A4 induction	CYP3A4 induction	No interaction			No interaction
Clorazepate	No interaction			No interaction	CYP3A4 induction	CYP3A4 induction	No interaction	CYP3A4 induction	CYP3A4 induction	No interaction			No interaction
Diazepam	No interaction			CYP3A4 induction	CYP3A4 induction	CYP3A4 induction	CYP3A4 induction	CYP3A4 induction	CYP3A4 induction	No interaction			No interaction
Flunitrazepam	No interaction	N/A	N/A	No interaction	N/A	N/A	No interaction	N/A	N/A	No interaction	N/A	N/A	No interaction	N/A	N/A
Loflazepate	No interaction	N/A	N/A	No interaction	N/A	N/A	No interaction	N/A	N/A	No interaction	N/A	N/A	No interaction	N/A	N/A
Lorazepam	No reported drug interactions
Medazepam	N/A
Nitrazepam	No interaction	N/A	N/A	CYP3A4 induction	N/A	N/A	CYP3A4 induction	N/A	N/A	No interaction	N/A	N/A	No interaction	N/A	N/A
Oxazepam	No reported drug interactions
Prazepam	No interaction	N/A	N/A	No interaction	N/A	N/A	No interaction	N/A	N/A	No interaction	N/A	N/A	No interaction	N/A	N/A
Quazepam	No interaction			No interaction	No interaction	CYP3A4 induction	No interaction	No interaction	CYP3A4 induction	No interaction			No interaction
Temazepam	No reported drug interactions
Alprazolam	No interaction			CYP3A4 induction	CYP3A4 induction	No interaction	CYP3A4 induction	CYP3A4 induction	CYP3A4 induction	No interaction			CYP3A4 inhibition	No interaction	No interaction
Triazolam	No interaction			CYP3A4 induction	CYP3A4 induction	CYP3A4 induction	CYP3A4 induction	CYP3A4 induction	CYP3A4 induction	CYP3A4 induction	No interaction	No interaction	CYP3A4 inhibition	No interaction	No interaction
Midazolam	No interaction			CYP3A4 induction	CYP3A4 induction	CYP3A4 induction	CYP3A4 induction	CYP3A4 induction	CYP3A4 induction	CYP3A4 induction	No interaction	No interaction	CYP3A4 inhibition	No interaction	No interaction
Z hypnotics
Zolpidem	No interaction			CYP3A4 induction	CYP3A4 induction	CYP3A4 induction	CYP3A4 induction	CYP3A4 induction	CYP3A4 induction	No interaction			No interaction
Zopiclone	No interaction	N/A	N/A	CYP3A4 induction	N/A	N/A	CYP3A4 induction	N/A	N/A	No interaction	N/A	N/A	No interaction	N/A	N/A
Eszopiclone	No interaction			CYP3A4 induction	CYP3A4 induction	CYP3A4 induction	CYP3A4 induction	CYP3A4 induction	CYP3A4 induction	No interaction			No interaction	CYP3A4 inhibition	No interaction
Zaleplon	No interaction			CYP3A4 induction	CYP3A4 induction	No interaction	CYP3A4 induction	CYP3A4 induction	No interaction	No interaction			No interaction
Orexin antagonists
Suvorexant	No interaction			CYP3A4 induction	CYP3A4 induction	CYP3A4 induction	CYP3A4 induction	CYP3A4 induction	CYP3A4 induction	No interaction			No interaction	CYP3A4 inhibition	CYP3A4 inhibition
Daridorexant	No interaction			CYP3A4 induction	CYP3A4 induction	CYP3A4 induction	CYP3A4 induction	CYP3A4 induction	CYP3A4 induction	No interaction			No interaction	CYP3A4 inhibition	CYP3A4 inhibition
Lemborexant	No interaction			CYP3A4 induction	CYP3A4 induction	CYP3A4 induction	CYP3A4 induction	CYP3A4 induction	CYP3A4 induction	No interaction			CYP3A4 inhibition	CYP3A4 inhibition	CYP3A4 inhibition
Melatonin agonists
Ramelteon	No interaction			CYP3A4 induction	CYP3A4 induction	No interaction	CYP3A4 induction	CYP3A4 induction	No interaction	No interaction			No interaction
Tasimelteon	No interaction			CYP3A4 induction	CYP3A4 induction	CYP3A4 induction	CYP3A4 induction	CYP3A4 induction	CYP3A4 induction	No interaction			No interaction	CYP3A4 inhibition	No interaction
Barbiturates
Amobarbital	No interaction	No interaction	CYP3A4 induction	CYP3A4 induction	CYP3A4 induction	No interaction	No interaction			No interaction			No interaction
Butalbital	No interaction	No interaction	CYP3A4 induction	No interaction	CYP3A4 induction	No interaction	No interaction			No interaction	CYP3A4 induction	No interaction	No interaction
Cyclobarbital	N/A
Pentobarbital	No interaction	No interaction	CYP3A4 induction	CYP3A4 induction	No interaction	No interaction	No interaction			No interaction	CYP3A4 induction	No interaction	No interaction
Phenobarbital	CYP3A4 induction	CYP3A4 induction	CYP3A4 induction	CYP3A4 induction	CYP3A4 induction	CYP3A4 induction	No interaction	CYP3A4 induction	CYP3A4 induction	CYP3A4 induction	CYP3A4 induction	CYP3A4 induction	No interaction
Secobarbital	No interaction	No interaction	CYP3A4 induction	No interaction	CYP3A4 induction	No interaction	No interaction			No interaction	CYP3A4 induction	No interaction	No interaction
Thiopental	No interaction	No interaction	N/A	No interaction	No interaction	N/A	No interaction	No interaction	N/A	No interaction	No interaction	N/A	No interaction	No interaction	N/A
Azapirones
Buspirone	No interaction			CYP3A4 induction	CYP3A4 induction	CYP3A4 induction	CYP3A4 induction	CYP3A4 induction	CYP3A4 induction	No interaction			No interaction
Gabapentinoids
Gabapentin	No reported drug interactions
Pregabalin	No reported drug interactions
Phenibut	N/A
Baclofen	No reported drug interactions
MOOD STABILIZERS
Lithium	No interaction	QT prolongation	No interaction	No interaction	QT prolongation	No interaction	No interaction	QT prolongation	No interaction	No interaction	QT prolongation	No interaction	No interaction	QT prolongation	No interaction
Carbamazepine	CYP3A4 induction	CYP3A4 induction	CYP3A4 induction	CYP3A4 induction	CYP3A4 induction	CYP3A4 induction	CYP3A4 induction	CYP3A4 induction	CYP3A4 induction	CYP3A4 induction	CYP3A4 induction	CYP3A4 induction	CYP3A4 inhibition	No interaction	No interaction
Valproic acid	No interaction			No interaction			No interaction	CYP3A4 induction	No interaction	No interaction			No interaction
Lamotrigine	No reported drug interactions
Topiramate	No interaction			No interaction			No interaction	CYP3A4 induction	No interaction	No interaction			No interaction
STIMULANTS
Atomoxetine	CYP2D6 inhibition	CYP2D6 inhibition	CYP2D6 inhibition	No interaction	QT prolongation	No interaction	No interaction	QT prolongation	No interaction	No interaction	QT prolongation	No interaction	No interaction	QT prolongation	No interaction
Modafinil	CYP3A4 induction			CYP3A4 induction	CYP3A4 induction	CYP3A4 induction	No interaction	CYP3A4 induction	CYP3A4 induction	CYP3A4 induction	CYP3A4 induction	No interaction	No interaction
Armodafinil	No interaction			No interaction	CYP3A4 induction	No interaction	No interaction	CYP3A4 induction	No interaction	No interaction	CYP3A4 induction	No interaction	No interaction
Methylphenidate	No reported drug interactions
Dexmethylphenidate	No reported drug interactions
Serdexmethylphenidate	No reported drug interactions
Amphetamine	CYP2D6 inhibition	CYP2D6 inhibition	No interaction	No interaction			No interaction			No interaction			No interaction
Levoamphetamine	N/A
Dextroamphetamine	CYP2D6 inhibition	No interaction	No interaction	No interaction			No interaction			No interaction			No interaction
Lisdexamfetamine	CYP2D6 inhibition	QT prolongation	No interaction	No interaction	QT prolongation	No interaction	No interaction	QT prolongation	No interaction	No interaction	QT prolongation	No interaction	No interaction	QT prolongation	No interaction
Methamphetamine	CYP2D6 inhibition	CYP2D6 inhibition	CYP2D6 inhibition	No interaction			No interaction			No interaction			No interaction

## Sheet: Taxanes-Psychotropics
	Docetaxel			Cabazitaxel
ANTIDEPRESSANTS	Lexicomp	drugs.com	Medscape	Lexicomp	drugs.com	Medscape
MAOI antidepressants
Iproniazide	N/A
Phenelzine	No reported drug interactions
Tranylcypromine	No reported drug interactions
Isocarboxazid	No reported drug interactions
Clorgilline	N/A
Moclobemide	No interaction	N/A	N/A	No interaction	N/A	N/A
TCA antidepressants
Amitriptyline	No reported drug interactions
Imipramine	No reported drug interactions
Trimipramine	No reported drug interactions
Clomipramine	No reported drug interactions
Nortriptiline	No reported drug interactions
Desipramine	No reported drug interactions
Tianeptine	No interaction	N/A	N/A	No interaction	N/A	N/A
Maprotiline	No reported drug interactions
SSRI antidepressants
Fluoxetine	No reported drug interactions
Fluvoxamine	No interaction	CYP3A4 inhibition	No interaction	No interaction
Paroxetine	No reported drug interactions
Sertraline	No reported drug interactions
Citalopram	No reported drug interactions
Escitalopram	No reported drug interactions
NSRI antidepressants
Venlafaxine	No reported drug interactions
Duloxetine	No reported drug interactions
Milnacipran	No reported drug interactions
Levomilnacipran	No reported drug interactions
Desvenlafaxine	No reported drug interactions
NDRI antidepressants
Bupropion	No reported drug interactions
AASRI antidepressants
Mirtazapine	No reported drug interactions
Mianserin	No interaction	N/A	No interaction	No interaction	N/A	No interaction
SNRI antidepressants
Reboxetine	No interaction	N/A	N/A	No interaction	N/A	N/A
Viloxazine	No interaction	CYP3A4 inhibition	No interaction	No interaction
SARI antidepressants
Trazodone	No interaction	No interaction	P-gp induction	No interaction
Nefazodone	CYP3A4 inhibition	CYP3A4 inhibition	CYP3A4 inhibition	CYP3A4 inhibition	CYP3A4 inhibition	CYP3A4 inhibition
SSM antidepressants
Vilazodone	No reported drug interactions
Vortioxetine	No reported drug interactions
MASSA antidepressants
Agomelatine	No interaction	N/A	N/A	No interaction	N/A	N/A
NMDA antagonist antidepressants
Esketamine	No reported drug interactions
ANTIPSYCHOTICS
Phenotiazines
Chlorpromazine	No reported drug interactions
Levomepromazine (methotrimeprazine)	No interaction	No interaction	N/A	No interaction	No interaction	N/A
Promazine	Additive myelotoxicity	No interaction	No interaction	Additive myelotoxicity	No interaction	No interaction
Triflupromazine	N/A	No interaction	N/A	N/A	No interaction	N/A
Mesoridazine	N/A	No interaction	N/A	N/A	No interaction	N/A
Thioridazine	No reported drug interactions
Fluphenazine	No reported drug interactions
Perphenazine	No reported drug interactions
Proclorpherazine	No reported drug interactions
Trifluoperazine	No reported drug interactions
Thioxanthenes
Chlorprothixene	No interaction	N/A	N/A	No interaction	N/A	N/A
Clopenthixol	N/A
Flupentixol	No interaction	N/A	N/A	No interaction	N/A	N/A
Thiothixene	No reported drug interactions
Zuclopenthixol	No interaction	N/A	N/A	No interaction	N/A	N/A
Butyrophenones
Haloperidol	No reported drug interactions
Droperidol	No reported drug interactions
Benperidol	No interaction	N/A	No interaction	No interaction	N/A	No interaction
Bromperidol	No interaction	N/A	N/A	No interaction	N/A	N/A
Moperone	N/A
Pipamperone	No interaction	N/A	N/A	No interaction	N/A	N/A
Spiperone	N/A
Timiperone	N/A
Trifluperidol	N/A
Melperone	N/A
Lumateperone	No reported drug interactions
Diphenylbutylpiperidines
Fluspirilene	N/A
Penfluridol	N/A
Pimozide	No reported drug interactions
Benzamides
Amisulpride	No reported drug interactions
Levosulpiride	No interaction	N/A	N/A	No interaction	N/A	N/A
Nemonapride	N/A
Sulpiride	No interaction	N/A	No interaction	No interaction	N/A	No interaction
Sultopride	N/A	N/A	No interaction	N/A	N/A	No interaction
Tiapride	N/A
Tricyclics
Carpipramine	N/A
Clocapramine	N/A
Loxapine	No reported drug interactions
Clozapine	Additive myelotoxicity	Additive myelotoxicity	No interaction	Additive myelotoxicity	Additive myelotoxicity	No interaction
Asenapine	No reported drug interactions
Olanzapine	No reported drug interactions
Quetiapine	No reported drug interactions
Zotepine	N/A	N/A	No interaction	N/A	N/A	No interaction
Benzisoxazoles/ Benzisothiazoles
Iloperidone	N/A	No interaction	CYP3A4 inhibition	N/A	No interaction	No interaction
Lurasidone	No reported drug interactions
Paliperidone	No reported drug interactions
Risperidone	No reported drug interactions
Ziprasidone	No reported drug interactions
Perospirone	N/A
Phenylpiperazines/ quinolones
Aripiprazole	No reported drug interactions
Brexpiprazole	No reported drug interactions
Cariprazine	No reported drug interactions
Others
Blonanserin	No interaction	N/A	N/A	No interaction	N/A	N/A
Pimavanserin	No reported drug interactions
Sertindole	No interaction	N/A	No interaction	No interaction	N/A	No interaction
HYPNOTICS/SEDATIVES AND ANXIOLYTICS
Benzodiazepines
Bromazepam	No interaction	N/A	N/A	No interaction	N/A	N/A
Chlordiazepoxide	No reported drug interactions
Cinolazepam	N/A
Clonazepam	No reported drug interactions
Clorazepate	No reported drug interactions
Diazepam
Flunitrazepam	No interaction	N/A	N/A	No interaction	N/A	N/A
Loflazepate	No interaction	N/A	N/A	No interaction	N/A	N/A
Lorazepam	No reported drug interactions
Medazepam	N/A
Nitrazepam	No interaction	N/A	N/A	No interaction	N/A	N/A
Oxazepam	No reported drug interactions
Prazepam	No interaction	N/A	N/A	No interaction	N/A	N/A
Quazepam	No reported drug interactions
Temazepam	No reported drug interactions
Alprazolam	No reported drug interactions
Triazolam	No reported drug interactions
Midazolam	No reported drug interactions
Z hypnotics
Zolpidem	No reported drug interactions
Zopiclone	No interaction	N/A	N/A	No interaction	N/A	N/A
Eszopiclone	No reported drug interactions
Zaleplon	No reported drug interactions
Orexin antagonists
Suvorexant	No reported drug interactions
Daridorexant	No reported drug interactions
Lemborexant	No interaction	No interaction	CYP3A4 inhibition	No interaction	No interaction	No interaction
Melatonin agonists
Ramelteon	No reported drug interactions
Tasimelteon	No reported drug interactions
Barbiturates
Amobarbital	No interaction	CYP3A4 induction	CYP3A4 induction	No interaction	CYP3A4 induction	No interaction
Butalbital	No interaction	CYP3A4 induction	CYP3A4 induction	No interaction	CYP3A4 induction	No interaction
Cyclobarbital	N/A
Pentobarbital	No interaction	CYP3A4 induction	CYP3A4 induction	No interaction	CYP3A4 induction	CYP3A4 induction
Phenobarbital	CYP3A4 induction	CYP3A4 induction	CYP3A4 induction	CYP3A4 induction	CYP3A4 induction	CYP3A4 induction
Secobarbital	No interaction	CYP3A4 induction	CYP3A4 induction	No interaction	CYP3A4 induction	No interaction
Thiopental	No interaction	No interaction	N/A	No interaction	No interaction	N/A
Azapirones
Buspirone	No reported drug interactions
Gabapentinoids
Gabapentin	No reported drug interactions
Pregabalin	No reported drug interactions
Phenibut	N/A
Baclofen	No reported drug interactions
MOOD STABILIZERS
Lithium	No reported drug interactions
Carbamazepine	CYP3A4 induction	CYP3A4 induction	CYP3A4 induction	CYP3A4 induction	CYP3A4 induction	CYP3A4 induction
Valproic acid	No reported drug interactions
Lamotrigine	No reported drug interactions
Topiramate	No reported drug interactions
STIMULANTS
Atomoxetine	No reported drug interactions
Modafinil	No interaction	CYP3A4 induction	No interaction	No interaction	CYP3A4 induction	No interaction
Armodafinil	No interaction	CYP3A4 induction	CYP3A4 induction	No interaction	CYP3A4 induction	No interaction
Methylphenidate	No reported drug interactions
Dexmethylphenidate	No reported drug interactions
Serdexmethylphenidate	No reported drug interactions
Amphetamine	No reported drug interactions
Levoamphetamine	N/A
Dextroamphetamine	No reported drug interactions
Lisdexamfetamine	No reported drug interactions
Methamphetamine	No reported drug interactions
